# Supplementary material for: Synthesis and Characterization of Sulfur and Sulfur-Selenium Nanoparticles Loaded on Reduced Graphene Oxide and Their Antibacterial Activity against Gram-Positive Pathogens
Source: Nanomaterials (Basel). 2022 Jan 7;12(2):191. doi: 10.3390/nano12020191 (PMC8782023; doi:10.3390/nano12020191)
Supplement: Supplementary file 1 [file nanomaterials-12-00191-s001.zip]

Archive with 1 entries (1 files):
- nanomaterials-1497658-supplementary.pdf
